# Supplementary material for: Nano-Confined Tin Oxide in Carbon Nanotube Electrodes via Electrostatic Spray Deposition for Lithium-Ion Batteries
Source: Materials (Basel). 2022 Dec 19;15(24):9086. doi: 10.3390/ma15249086 (PMC9786169; doi:10.3390/ma15249086)
Supplement: Supplementary file 1 [file materials-15-09086-s001.zip]

Archive with 1 entries (1 files):
- materials-2060331-supplementary.pdf
